# Supplementary material for: Cervical and systemic concentrations of long acting hormonal contraceptive (LARC) progestins depend on delivery method: Implications for the study of HIV transmission
Source: PLoS One. 2019 May 16;14(5):e0214152. doi: 10.1371/journal.pone.0214152 (PMC6522049; doi:10.1371/journal.pone.0214152)
Supplement: S1 File — (XLSX) [file pone.0214152.s001.xlsx]

## Sheet: Fig1A-C
	Input Ctrl	0%	30%	70%	100%
Progesterone (HIGH)	782.467	55.4842	155.484	449.102	1008.69
	773.876	47.0795	147.079	490.509	702.417
	837.082	47.7846	147.785	574.447	1104
Progesterone (MED)	61.3546	0.085531	0.677718	16.7548	52.1814
	61.0454	0.006988	1.09872	14.7524	52.0325
	66.2052	0.437109	0.630417	10.8693	61.3212
Progesterone (LOW)	1.79037	1.42293	1.7734	3.156	2.34848
	3.25554	1.0537	1.9833	1.694	4.998
	4.0389	1.67548	1.10988	1.11813	4.438

## Sheet: Fig1D-F
	P4 Input Ctrl	Mucus Ctrl	Mucus +P4 No Ctrl	Water	MeOH	Water +BME	MeOH +BME
Mucus Sample 1	61.3546	0.519081	61.118	3.99471	58.6791	3.18873	1.95895
	61.0454	1.17582	51.8039	3.44476	55.0693	2.15235	0.903562
	66.2052	1.42293	53.2845	4.77313	26.2284	2.02811	0.216805
Mucus Sample 2	61.3546	0.1175	34.8482	3.18873	41.871	2.71233	0.276144
	61.0454	0.075789	40.998	2.06319	36.045	1.30965	0.444755
	66.2052	0.584698	42.438	2.0107	61.6117	0.950332	0.040494
Mucus Sample 3	61.3546	1e-05	62.0514	0.618839	55.4842	3.32687	0.001847
	61.0454	1e-05	45.2368	1.37159	47.0795	2.55037	0
	66.2052	1e-05	76.8367	2.26918	47.7846	1.22788	0

## Sheet: Fig2A-D
	50ng		500ng
	Input Ctrl	Sponge	Input Ctrl	Sponge
Progesterone	61.43	42.68	1425	1682.5
	39.48	26.72	1480	1422.5
MPA	469.5	418.43	3312.75	2614.5
	500.33	593.25	3438.75	2152.5
LNG	290.33	80.85	1415.8	1462.53
	208.95	210	1429.45	1737.63
ETG	269.33	118.43	1312.75	1614.5
	100.33	193.25	1438.75	1152.5

## Sheet: Fig3A-D
	Plasma	Cervix
ETG	4.51e-09	5.5216e-07
	5.66e-09	2.7104e-06
	3.35e-09	6.9884e-07
	3.7e-09	6.1484e-07
	2.09e-09	2.309e-08
	3.5e-09	1.7136e-07
MPA	1.79159e-08	1.18887e-09
	3.8e-09	1e-10
	1.15955e-08	1e-10
	1.29456e-08	1e-10
	2.76829e-09	1.21339e-09
	2.21905e-07	9.13726e-08
	1.74359e-08	1e-10
	1.61523e-08	1.63446e-09
LNG Visit 2	5.45e-10	7.04558e-07
	1.29e-09	1e-10
	8.9e-10	2.8753e-07
	7.94e-10	1e-10
	1.08e-09	2.37338e-07
	1.11e-09	3.27484e-08
	1.29e-09	7.42023e-08
	6.66e-10	1.04968e-07
	1.05e-09	4.33779e-08
	1.68e-09	1.65581e-07
	7.36e-10	9.46071e-08
	5.08e-10	1.64882e-07
LNG Visit 3	9.03e-10	6.75738e-07
	4.47e-10	3.68471e-07
	7.11e-10	1e-10
